# Supplementary material for: Gestational Trophoblastic Neoplasia Following Hydatidiform Mole and Non-Molar Pregnancy: Clinical and Prognostic Features from a 40-Year Cohort Study at a Reference Center in Southern Brazil
Source: Curr Oncol. 2026 Jun 11;33(6):352. doi: 10.3390/curroncol33060352 (PMC13298583; doi:10.3390/curroncol33060352)
Supplement: Supplementary file 1 [file curroncol-33-00352-s001.zip]

Archive with 9 entries (9 files):
- Supplementary _Figure_S3_survival_ALL (7).pdf
- Supplementary_ Table_S1_FIGO(6).pdf
- Supplementary_Figure_S1_CDT(6).pdf
- Supplementary_Figure_S2_CDT(6).pdf
- Supplementary_Figure_S4_PFS_ALL(8).pdf
- Supplementary_Table S5_GTN(8).pdf
- Supplementary_Table_S2_GTN(8).pdf
- Supplementary_Table_S3_GTN (7).pdf
- Supplementary_Table_S4_GTN(7).pdf
